# Supplementary material for: Circular RNA cESRP1 sensitises small cell lung cancer cells to chemotherapy by sponging miR-93-5p to inhibit TGF-β signalling
Source: Cell Death Differ. 2019 Nov 14;27(5):1709–27. doi: 10.1038/s41418-019-0455-x (PMC7206039; doi:10.1038/s41418-019-0455-x)
Supplement: Supplementary file 10 — Supplementary Table S1 [file 41418_2019_455_MOESM10_ESM.xls]

## Sheet: Experiment_vs_Control
Supplementary Table S1. Differentially Expressed CircRNAs between H69AR and H69 cells.
# Fold Change cut-off: 2.0 # P-value cut-off: 0.05 # Condition pairs: H69AR_vs_H69
H69AR_vs_H69 2.0 fold up regulated CircRNAs
	P-value and FDR		Fold change and Regulation（H69AR/H69）
probeID	P-value	FDR	FC (abs)	Regulation （in H69AR）	Alias	GeneSymbol	Symbol
ASCRP002831	0.0179196	0.27092	2.35334	up	hsa_circ_0005325	UBA2
ASCRP002246	0.0110179	0.237643	2.19165	up	hsa_circ_0040827	BANP
ASCRP000018	0.00121424	0.163518	2.61618	up	hsa_circ_0000518	RPPH1
ASCRP001662	0.0170085	0.263161	2.15516	up	hsa_circ_0030998	LAMP1
ASCRP000424	0.0165144	0.26016	2.11511	up	hsa_circ_0006837	RERE
ASCRP002990	9.72147e-05	0.0706945	79.6178	up	hsa_circ_0002346	CRIM1
ASCRP000649	0.00241343	0.171444	6.46524	up	hsa_circ_0000085	ANKRD13C
ASCRP001306	0.0249546	0.300887	14.6381	up	hsa_circ_0023984	NOX4
ASCRP002777	0.00142923	0.171444	44.7209	up	hsa_circ_0049657	NFIX
ASCRP000581	0.00401345	0.186811	2.04298	up	hsa_circ_0012107	ST3GAL3
ASCRP005356	0.0395724	0.348979	2.25862	up	hsa_circ_0092291	EIF2S2
ASCRP001158	0.0476338	0.376211	13.2476	up	hsa_circ_0021609	C11orf41
ASCRP005178	0.014617	0.253917	2.4027	up	hsa_circ_0006088	SPTAN1
ASCRP002666	0.00299559	0.173762	5.02759	up	hsa_circ_0000842	RPRD1A
ASCRP002073	0.000309652	0.114267	349.992	up	hsa_circ_0038138	ABCC1
ASCRP003057	0.0256107	0.30136	2.191	up	hsa_circ_0054970	SLC1A4
ASCRP000634	0.00319845	0.176206	22.9051	up	hsa_circ_0006633	FGGY
ASCRP003812	0.011573	0.240436	3.34237	up	hsa_circ_0006156	FNDC3B
ASCRP005273	0.043431	0.36896	2.45717	up	hsa_circ_0007733	DOCK11
ASCRP005285	0.0298897	0.320956	3.9815	up	hsa_circ_0091894	FLNA
ASCRP003941	0.0119266	0.240436	2.42629	up	hsa_circ_0069752	FIP1L1
ASCRP002022	0.0146874	0.253917	6.92924	up	hsa_circ_0000665	UBE2I
ASCRP000531	0.00594512	0.210445	2.97572	up	hsa_circ_0007364	PTP4A2
ASCRP003610	0.00233776	0.171444	3.83294	up	hsa_circ_0001278	STT3B
ASCRP003974	0.0126256	0.240436	14.03	up	hsa_circ_0003549	SEC31A
ASCRP003350	0.0433149	0.368836	5.01859	up	hsa_circ_0001147	RBM39
ASCRP003936	0.0449193	0.372042	3.31588	up	hsa_circ_0001411	FIP1L1
ASCRP001282	0.0147714	0.253917	2.62715	up	hsa_circ_0006629	PICALM
ASCRP003140	0.0235854	0.295489	2.15037	up	hsa_circ_0001074	ORC4
ASCRP003246	0.0113822	0.240186	3.43254	up	hsa_circ_0003273	TRIP12
ASCRP003593	0.0017349	0.171444	2.34569	up	hsa_circ_0064379	CAND2
ASCRP002733	0.0276116	0.309864	2.49037	up	hsa_circ_0000871	PIP5K1C
ASCRP002201	0.00365445	0.181278	3.8537	up	hsa_circ_0040185	AARS
ASCRP004742	0.0241602	0.295779	2.28333	up	hsa_circ_0082356	TMEM209
ASCRP003219	3.23635e-05	0.0588368	8.99356	up	hsa_circ_0001099	BARD1
ASCRP000583	0.0238742	0.295731	8.74404	up	hsa_circ_0007437	ERI3
ASCRP004911	0.0166367	0.26016	12.6074	up	hsa_circ_0004592	STK3
ASCRP000749	0.0120989	0.240436	2.66244	up	hsa_circ_0004680	CCT3
ASCRP002066	0.000841915	0.158917	19.5751	up	hsa_circ_0038090	ABCC1
ASCRP003982	0.0105788	0.237643	2.25722	up	hsa_circ_0007948	PTPN13
ASCRP002266	0.00167394	0.171444	2.27496	up	hsa_circ_0041150	RPH3AL
ASCRP001012	0.0151739	0.25641	2.12258	up	hsa_circ_0003018	FAM190B
ASCRP003420	0.0299674	0.320956	9.12805	up	hsa_circ_0001181	BACH1
ASCRP004173	0.00248088	0.171444	15.9744	up	hsa_circ_0073030	FAM169A
ASCRP004265	0.0188409	0.27564	2.31533	up	hsa_circ_0007551	NDST1
ASCRP000961	0.0129386	0.240436	2.57008	up	hsa_circ_0000231	ARHGAP12
ASCRP003323	0.00195048	0.171444	2.78512	up	hsa_circ_0001136	ASXL1
ASCRP003857	0.00216949	0.171444	2.38389	up	hsa_circ_0005051	UBXN7
ASCRP003735	0.00158815	0.171444	5.21737	up	hsa_circ_0008394	TIMMDC1
ASCRP003809	0.018923	0.27564	2.01553	up	hsa_circ_0067971	FNDC3B
ASCRP004733	0.021187	0.288107	2.1712	up	hsa_circ_0001741	TNPO3
ASCRP001270	0.0140847	0.249814	2.18567	up	hsa_circ_0004831	RSF1
ASCRP003038	0.00108687	0.163518	4.5746	up	hsa_circ_0001009	FANCL
ASCRP000339	0.00414695	0.18797	3.07416	up	hsa_circ_0001190	DYRK1A
ASCRP003858	0.00340598	0.176916	3.14099	up	hsa_circ_0001380	UBXN7
ASCRP005169	0.0373219	0.348849	3.10317	up	hsa_circ_0003270	GAPVD1
ASCRP002067	0.0299984	0.320956	3.55844	up	hsa_circ_0002078	ABCC1
ASCRP001153	0.013427	0.24533	3.52103	up	hsa_circ_0003119	EIF3M
ASCRP004031	0.00716614	0.215894	2.05498	up	hsa_circ_0001439	SCLT1
ASCRP005339	0.0376713	0.348979	2.88924	up	hsa_circ_0092303	CACTIN
ASCRP002072	0.016743	0.26016	2.26046	up	hsa_circ_0008255	ABCC1
ASCRP000284	0.0381094	0.348979	2.14112	up	hsa_circ_0000916	GATAD2A
ASCRP003870	0.0100891	0.235583	3.63594	up	hsa_circ_0008351	LRCH3
ASCRP003872	0.00221056	0.171444	2.02923	up	hsa_circ_0005873	LRCH3
ASCRP000985	0.027933	0.312506	3.90015	up	hsa_circ_0006272	CCAR1
ASCRP000846	0.0463015	0.374905	4.07782	up	hsa_circ_0016599	DNAH14
ASCRP001480	0.00316365	0.176206	5.57018	up	hsa_circ_0002886	TMTC2
ASCRP000390	0.00935918	0.229932	2.12381	up	hsa_circ_0000519	RPPH1
ASCRP001708	0.00163481	0.171444	2.35549	up	hsa_circ_0004904	POLE2
ASCRP002989	0.0259027	0.301866	11.3654	up	hsa_circ_0002017	CRIM1
ASCRP003115	0.0206662	0.283555	2.15624	up	hsa_circ_0008827	SLC35F5
ASCRP000062	0.000229423	0.114267	4.12234	up	hsa_circ_0000326	MALAT1
ASCRP003553	0.011428	0.240186	2.70915	up	hsa_circ_0063776	MIRLET7BHG
ASCRP003349	0.0124309	0.240436	2.6776	up	hsa_circ_0004870	RBM39
ASCRP002181	0.00233709	0.171444	32.2472	up	hsa_circ_0039929	NFATC3
ASCRP003214	0.0357624	0.343092	7.40926	up	hsa_circ_0058048	BARD1
ASCRP004887	0.0394772	0.348979	3.68083	up	hsa_circ_0084615	ASPH
ASCRP001273	0.0348103	0.342082	8.70636	up	hsa_circ_0002476	INTS4
ASCRP003784	0.03774	0.348979	14.9835	up	hsa_circ_0001345	TRPC1
ASCRP000647	0.0213427	0.288107	2.81725	up	hsa_circ_0006677	WDR78
ASCRP000516	0.00161004	0.171444	28.7628	up	hsa_circ_0000042	EPB41
ASCRP003049	0.00906922	0.227176	2.97638	up	hsa_circ_0001017	XPO1
ASCRP003267	0.00511978	0.209163	3.17038	up	hsa_circ_0001118	NDUFA10
ASCRP002070	0.0391998	0.348979	6.02942	up	hsa_circ_0038117	ABCC1
ASCRP000900	0.0152323	0.25641	4.74131	up	hsa_circ_0008225	ZMYND11
ASCRP003811	0.0239122	0.295731	2.54654	up	hsa_circ_0006948	FNDC3B
ASCRP000343	0.0351718	0.342934	2.02976	up	hsa_circ_0000520	RPPH1
ASCRP002939	0.00653901	0.210445	2.22748	up	hsa_circ_0005533	NBAS
ASCRP004585	0.0263987	0.303482	3.0979	up	hsa_circ_0007904	HDAC9
ASCRP003048	0.00822162	0.221736	2.54511	up	hsa_circ_0001016	XPO1
ASCRP002358	0.0237302	0.295489	2.0921	up	hsa_circ_0042852	SUZ12P1
ASCRP003247	0.00560237	0.210445	4.89778	up	hsa_circ_0003922	SP100
ASCRP003791	0.00908545	0.227176	2.20218	up	hsa_circ_0006801	RNF13
ASCRP002830	0.0385439	0.348979	4.98993	up	hsa_circ_0050509	UBA2
ASCRP003862	0.00119544	0.163518	6.15635	up	hsa_circ_0008500	DLG1
ASCRP001707	0.0281965	0.313524	2.52432	up	hsa_circ_0031787	POLE2
ASCRP000361	0.00492527	0.208236	3.67999	up	hsa_circ_0001944	XLOC_l2_015821
ASCRP000478	0.0312996	0.325485	3.43942	up	hsa_circ_0005735	EIF4G3
ASCRP005287	0.00620072	0.210445	2.90066	up	hsa_circ_0091994	FLNA
ASCRP003418	0.00267929	0.171444	4.12241	up	hsa_circ_0003323	APP
ASCRP005308	0.0399373	0.349909	2.3472	up	hsa_circ_0092339	RABGGTB
ASCRP002180	0.00718229	0.215894	9.26972	up	hsa_circ_0000711	NFATC3
ASCRP001673	0.0257255	0.301735	2.52184	up	hsa_circ_0003643	HNRNPC
ASCRP004171	0.0194102	0.276368	17.5005	up	hsa_circ_0004405	FAM169A
ASCRP002835	0.0375555	0.348979	3.13304	up	hsa_circ_0050514	UBA2
ASCRP000071	0.00186107	0.171444	2.07595	up	hsa_circ_0000515	RPPH1
ASCRP000655	0.0484351	0.378824	14.0473	up	hsa_circ_0002570	FAM73A
ASCRP004786	0.0304176	0.323387	2.66926	up	hsa_circ_0001772	RBM33
ASCRP004746	0.0493292	0.381218	4.47885	up	hsa_circ_0001747	MKLN1
ASCRP000517	0.0366589	0.347538	4.59422	up	hsa_circ_0006602	SRSF4
ASCRP004291	0.0140479	0.249814	18.2724	up	hsa_circ_0075048	ERGIC1
ASCRP004744	0.00600468	0.210445	2.84889	up	hsa_circ_0001746	MKLN1
ASCRP001105	0.0264587	0.303482	5.23849	up	hsa_circ_0020594	AL137655
ASCRP001240	0.00387228	0.185258	14.0382	up	hsa_circ_0023249	CPT1A
ASCRP004180	0.00659812	0.210445	4.76177	up	hsa_circ_0002186	SCAMP1
ASCRP002991	0.00890498	0.227176	17.8206	up	hsa_circ_0005579	CRIM1
ASCRP001930	0.0317811	0.327354	4.12232	up	hsa_circ_0005203	THSD4
ASCRP002912	0.0100207	0.235583	2.22576	up	hsa_circ_0052166	NCR1
ASCRP004207	0.0127644	0.240436	2.70311	up	hsa_circ_0001523	ZNF608
ASCRP003816	0.0181167	0.272199	3.11736	up	hsa_circ_0007042	NCEH1
ASCRP003342	0.0156654	0.256432	2.48369	up	hsa_circ_0060035	TRPC4AP
ASCRP003139	0.0487033	0.378824	4.93337	up	hsa_circ_0001073	ACVR2A
ASCRP003694	0.0329424	0.332374	14.9864	up	hsa_circ_0005702	SLMAP
ASCRP005272	0.000585435	0.152046	2.14382	up	hsa_circ_0091382	DOCK11
ASCRP003863	0.0355748	0.343092	3.00441	up	hsa_circ_0001383	DLG1
ASCRP003731	0.0248318	0.300887	12.8514	up	hsa_circ_0005332	ZBTB20
ASCRP000118	0.000903991	0.158917	19.7499	up	hsa_circ_0000230	ZEB1
ASCRP005228	0.0443246	0.371508	3.73096	up	hsa_circ_0007933	MID1
ASCRP002005	0.00651338	0.210445	2.02279	up	hsa_circ_0005035	IGF1R
ASCRP003803	0.0392371	0.348979	3.18842	up	hsa_circ_0067911	PHC3
ASCRP002966	0.00226693	0.171444	6.69357	up	hsa_circ_0007439	PPP1CB
ASCRP004188	0.0495919	0.381218	2.61852	up	hsa_circ_0073244	EDIL3
ASCRP002064	0.0315227	0.326543	5.51228	up	hsa_circ_0000676	ABCC1
ASCRP002365	0.0205969	0.283555	2.01173	up	hsa_circ_0007085	SUZ12
ASCRP003281	0.0300112	0.320956	3.34865	up	hsa_circ_0001122	FARP2
ASCRP003797	0.0470387	0.376211	2.10221	up	hsa_circ_0001355	RSRC1
ASCRP003469	0.0430488	0.36781	5.08553	up	hsa_circ_0062426	PPIL2
ASCRP002233	0.00963045	0.233442	2.13694	up	hsa_circ_0005687	CRISPLD2
# Fold Change cut-off: 2.0 # P-value cut-off: 0.05 # Condition pairs: H69AR_vs_H69
H69AR_vs_H69 2.0 fold down regulated CircRNAs
	P-value and FDR		Fold change and Regulation（H69AR/H69）
probeID	P-value	FDR	FC (abs)	Regulation （in H69AR）	Alias	GeneSymbol	Symbol
ASCRP003968	0.0322859	0.330915	3.93533	down	hsa_circ_0070113	FRAS1
ASCRP001655	0.0175752	0.267378	2.01774	down	hsa_circ_0030777	PCCA
ASCRP004355	0.00747167	0.217908	3.08304	down	hsa_circ_0075825	LINC00340
ASCRP001727	0.000314267	0.114267	2.17378	down	hsa_circ_0003028	FUT8
ASCRP001936	0.0220786	0.288107	2.00156	down	hsa_circ_0036231	ARIH1
ASCRP002317	0.011287	0.239997	13.7814	down	hsa_circ_0005869	NDEL1
ASCRP000706	0.0172003	0.265001	17.2329	down	hsa_circ_0013912	POLR3C
ASCRP004818	0.032802	0.332374	3.18348	down	hsa_circ_0002111	PSD3
ASCRP004365	0.0354522	0.342934	3.14258	down	hsa_circ_0076041	GRM4
ASCRP002366	0.0456612	0.372997	2.06365	down	hsa_circ_0042986	SUZ12
ASCRP004878	0.0138038	0.248469	2.39508	down	hsa_circ_0084501	RB1CC1
ASCRP003415	0.0464065	0.374905	29.1166	down	hsa_circ_0061276	NRIP1
ASCRP001802	0.00236789	0.171444	2.30054	down	hsa_circ_0008995	MARK3
ASCRP003914	0.0393422	0.348979	2.22601	down	hsa_circ_0001400	RELL1
ASCRP005149	0.0267708	0.305137	2.46739	down	hsa_circ_0088300	PSMD5
ASCRP004888	0.0468064	0.376211	2.60492	down	hsa_circ_0084625	MTFR1
ASCRP004454	0.00823279	0.221736	2.73907	down	hsa_circ_0077765	RNF217
ASCRP002765	0.01094	0.237643	2.30207	down	hsa_circ_0049356	CARM1
ASCRP001768	0.0228125	0.290498	22.8085	down	hsa_circ_0032708	TTLL5
ASCRP001054	0.0317467	0.327354	3.83833	down	hsa_circ_0019880	OBFC1
ASCRP002776	0.0206364	0.283555	5.13812	down	hsa_circ_0049613	MAST1
ASCRP001151	0.02285	0.290498	19.3549	down	hsa_circ_0021553	MPPED2
ASCRP001882	0.0380692	0.348979	16.9616	down	hsa_circ_0035445	ALDH1A2
ASCRP004081	0.00609579	0.210445	2.32878	down	hsa_circ_0071869	MARCH6
ASCRP002648	0.0293975	0.320956	3.14309	down	hsa_circ_0047270	TTC39C
ASCRP000195	0.0158683	0.256432	27.5549	down	hsa_circ_0000792	MIR142
ASCRP004578	0.0495817	0.381218	2.1298	down	hsa_circ_0079480	ISPD
ASCRP002811	0.0392169	0.348979	2.38446	down	hsa_circ_0004066	SUGP1
ASCRP001746	0.0424531	0.365781	5.74074	down	hsa_circ_0032434	PCNX
ASCRP000210	0.00891157	0.227176	2.03379	down	hsa_circ_0001288	SETD2
ASCRP001587	0.0212999	0.288107	14.3341	down	hsa_circ_0029614	PSPC1
ASCRP002647	0.0173212	0.265737	3.38672	down	hsa_circ_0000839	TTC39C
ASCRP000898	0.0448468	0.372042	3.91722	down	hsa_circ_0006097	AHCTF1
ASCRP000177	0.0128926	0.240436	2.78644	down	hsa_circ_0000141	SMG5
ASCRP005135	0.0124867	0.240436	2.39509	down	hsa_circ_0002318	C9orf91
ASCRP004158	0.0209945	0.286978	2.16471	down	hsa_circ_0072805	SMA4
ASCRP003414	0.0101979	0.236175	7.29271	down	hsa_circ_0004771	NRIP1
ASCRP000344	0.000722015	0.158917	2.22312	down	hsa_circ_0001010	FANCL
ASCRP003300	0.0123206	0.240436	2.25491	down	hsa_circ_0007888	CDS2
ASCRP003767	0.0154082	0.256432	2.1416	down	hsa_circ_0004271	COPG
ASCRP002998	0.0298619	0.320956	4.74934	down	hsa_circ_0053967	CRIM1
ASCRP001318	0.00671028	0.212161	3.05883	down	hsa_circ_0024162	SLC35F2
ASCRP004576	0.0222698	0.288107	2.48785	down	hsa_circ_0079440	PHF14
ASCRP004118	0.0274283	0.309718	2.11353	down	hsa_circ_0072386	HMGCS1
ASCRP001193	0.00812549	0.221736	2.69673	down	hsa_circ_0003538	NUP160
ASCRP005227	0.000746333	0.158917	2.34535	down	hsa_circ_0001910	WWC3
ASCRP005181	0.0452835	0.372997	2.04023	down	hsa_circ_0007311	LRRC8A
ASCRP001018	0.015781	0.256432	2.8523	down	hsa_circ_0019083	HTR7
ASCRP000069	0.0220086	0.288107	2.57817	down	hsa_circ_0000487	DLEU2
ASCRP005160	0.00287626	0.171444	3.6833	down	hsa_circ_0002544	DENND1A
ASCRP003444	0.000392853	0.119034	2.06815	down	hsa_circ_0008021	PDXK
ASCRP004985	0.0224241	0.288107	3.07855	down	hsa_circ_0001839	KDM4C
ASCRP004927	0.0223197	0.288107	11.3555	down	hsa_circ_0005114	RIMS2
ASCRP004477	0.00802592	0.221707	2.69915	down	hsa_circ_0078051	AIG1
ASCRP005300	0.0375502	0.348979	2.7144	down	hsa_circ_0092368	HMGN2
ASCRP000619	0.0101075	0.235583	2.67252	down	hsa_circ_0012560	ZYG11B
ASCRP004714	0.00600662	0.210445	2.09861	down	hsa_circ_0081873	SYPL1
ASCRP001518	0.0222292	0.288107	2.15859	down	hsa_circ_0004206	TMEM116
ASCRP003397	0.0486554	0.378824	3.36522	down	hsa_circ_0060937	CYP24A1
ASCRP003091	0.013198	0.243593	2.24336	down	hsa_circ_0055605	DKFZp667P0924
ASCRP005394	0.00796721	0.221707	2.77055	down	hsa_circ_0092328	RPL7A
ASCRP002159	0.0393298	0.348979	13.2676	down	hsa_circ_0039353	CHD9
ASCRP000026	0.0393536	0.348979	2.01449	down	hsa_circ_0000848	SMAD7
ASCRP005234	0.0137516	0.248469	2.34044	down	hsa_circ_0008619	ACOT9
ASCRP003967	0.0312025	0.325485	5.35129	down	hsa_circ_0070101	FRAS1
ASCRP004400	0.00730334	0.215894	2.09387	down	hsa_circ_0007587	ZNF451
ASCRP001122	0.0034044	0.176916	3.45812	down	hsa_circ_0020926	STIM1
ASCRP002161	0.00479875	0.207717	2.34589	down	hsa_circ_0005941	FTO
ASCRP004897	0.0033021	0.176565	2.92692	down	hsa_circ_0084727	SLCO5A1
ASCRP000825	0.0161553	0.257635	16.244	down	hsa_circ_0002274	LPGAT1
ASCRP002109	0.0402856	0.351267	2.05103	down	hsa_circ_0038644	PRKCB
ASCRP003413	0.0473547	0.376211	4.40934	down	hsa_circ_0061274	NRIP1
ASCRP003558	0.0204225	0.283555	3.98815	down	hsa_circ_0063846	TBC1D22A
ASCRP002552	0.0269433	0.306143	2.05807	down	hsa_circ_0002522	NPLOC4
ASCRP001574	0.0324909	0.330915	3.32899	down	hsa_circ_0029407	GLT1D1
ASCRP004572	0.0162553	0.258098	2.8125	down	hsa_circ_0079375	ZDHHC4
ASCRP004904	0.0422632	0.365747	23.7766	down	hsa_circ_0084927	ESRP1
ASCRP001196	0.0192387	0.27564	3.42662	down	hsa_circ_0022168	ZDHHC5
ASCRP004353	0.00448803	0.199006	4.8995	down	hsa_circ_0008086	CDKAL1
ASCRP002944	0.0194582	0.276368	2.1053	down	hsa_circ_0005556	NBAS
ASCRP000351	0.0160851	0.257635	2.02093	down	hsa_circ_0000092	RPL5
ASCRP002638	0.0201338	0.282442	3.8527	down	hsa_circ_0008190	MIB1
ASCRP000078	0.0337409	0.334283	4.53487	down	hsa_circ_0000708	FAM65A
ASCRP000302	0.048293	0.378824	2.15763	down	hsa_circ_0000979	XLOC_001374
ASCRP004975	0.00266367	0.171444	15.9899	down	hsa_circ_0086088	CPSF1
ASCRP002576	0.00281456	0.171444	2.37044	down	hsa_circ_0005281	TBCD
