# Supplementary material for: Circular RNA cESRP1 sensitises small cell lung cancer cells to chemotherapy by sponging miR-93-5p to inhibit TGF-β signalling
Source: Cell Death Differ. 2019 Nov 14;27(5):1709–27. doi: 10.1038/s41418-019-0455-x (PMC7206039; doi:10.1038/s41418-019-0455-x)
Supplement: Supplementary file 11 — Supplementary Table S2 [file 41418_2019_455_MOESM11_ESM.xlsx]

## Sheet: Table S2
Supplementary Table S2. Predicting potential miRNAs that bind to cESRP1 by using miRcode and TargetScan program prediction tools.
MiRanda
potential miRNAs that could bind to cESRP1
microRNA family	Seed position	Seed type
miR-105	chr8:95677171	7-mer-m8
miR-106a	chr8:95677171	7-mer-m8
miR-106ab	chr8:95677172	7-mer-m8
miR-125a-5p	chr8:95677188	7-mer-m8
miR-125b-5p	chr8:95677188	7-mer-m8
miR-1378	chr8:95677171	7-mer-m8
miR-1420ac	chr8:95677171	7-mer-m8
miR-142-3p	chr8:95677250	7-mer-A1
miR-17	chr8:95677172	7-mer-m8
miR-17-5p	chr8:95677172	7-mer-m8
miR-182	chr8:95677155	7-mer-m8
miR-20ab	chr8:95677172	7-mer-m8
miR-20b-5p	chr8:95677172	7-mer-m8
miR-219a-3p	chr8:95677171	7-mer-m8
miR-294	chr8:95677171	7-mer-m8
miR-302abcde	chr8:95677171	7-mer-m8
miR-30abcdef	chr8:95677388	7-mer-A1
miR-30abe-5p	chr8:95677388	7-mer-A1
miR-351	chr8:95677188	7-mer-m8
miR-372	chr8:95677171	7-mer-m8
miR-373	chr8:95677171	7-mer-m8
miR-384-5p	chr8:95677388	7-mer-A1
miR-427	chr8:95677172	7-mer-m8
miR-428	chr8:95677171	7-mer-m8
miR-4319	chr8:95677188	7-mer-m8
miR-518a-3p	chr8:95677172	7-mer-m8
miR-519a	chr8:95677171	7-mer-m8
miR-519d	chr8:95677172	7-mer-m8
miR-520acd-3p	chr8:95677171	7-mer-m8
miR-520be	chr8:95677171	7-mer-m8
miR-551a	chr8:95677191	7-mer-A1
miR-670	chr8:95677188	7-mer-m8
miR-93	chr8:95677172	7-mer-m8
TargetScan
potential miRNAs that could bind to cESRP1
CircRNA	CircRNA (Top) - miRNA (Bottom) pairing	Site Type
Mirbase ID
hsa_circ_0084927 (5' ... 3')	UGCAGCACUUUGUCUGAAUGCUC	7mer-m8
	|||||||
hsa-miR-1179 (3' ... 5')	GGUUGGUUACUUUCUUACGAA
hsa_circ_0084927 (5' ... 3')	GGUUUGUAAGUGAGGAGCACCGA	8mer-1a
	|||||||
hsa-miR-1250 (3' ... 5')	UUUCCGGUGUAGGUCGUGGCA
hsa_circ_0084927 (5' ... 3')	GGAGGUGCAGCACUU--UGUCUGAA	7mer-1a
	||||| ||||||
hsa-miR-1324 (3' ... 5')	CUUUCACGUAUCUUAAGACAGACC
hsa_circ_0084927 (5' ... 3')	AGCACCGAGACCUAGCACUACAG	7mer-1a
	||||||
hsa-miR-142-3p (3' ... 5')	AGGUAUUUCAUCCUUUGUGAUGU
hsa_circ_0084927 (5' ... 3')	UGAUAACACCGUAGUCAGGGCAC	7mer-1a
	||||||
hsa-miR-146b-3p (3' ... 5')	GGUCUUGACUCAGGUGUCCCGU
hsa_circ_0084927 (5' ... 3')	UCAAAGGACUCAAUAUUGCCAAG	7mer-m8
	|||||||
hsa-miR-182 (3' ... 5')	UCACACUCAAGAUGGUAACGGUUU
hsa_circ_0084927 (5' ... 3')	GGAGCACCGAGACCUAGCACUAC	7mer-1a
	||||||
hsa-miR-520f (3' ... 5')	UUGGGAGAUUUUCCUUCGUGAA
hsa_circ_0084927 (5' ... 3')	CCAAGGGAGGUGCAGCACUUUGU	7mer-m8
	|||||| |||||||
hsa-miR-520g (3' ... 5')	UGUGAGAUUUCCCUUC-----GUGAAACA
hsa_circ_0084927 (5' ... 3')	CCAAGGGAGGUGCAGCACUUUGU	7mer-m8
	|||||| |||||||
hsa-miR-520h (3' ... 5')	UGAGAUUUCCCUUC-----GUGAAACA
hsa_circ_0084927 (5' ... 3')	AGGACUCAAUAUUGCCAAGGGAG	7mer-m8
	|||||||
hsa-miR-623 (3' ... 5')	UGGGUUGUCGGGGACGUUCCCUA
hsa_circ_0084927 (5' ... 3')	AGAUUUCCUUAAAAUUGCUGGUG	7mer-m8
	|||||||
hsa-miR-634 (3' ... 5')	CAGGUUUCAACCCCACGACCAA
hsa_circ_0084927 (5' ... 3')	UGAUAACACCGUAGUCAGGGCAC	7mer-m8
	|||||||
hsa-miR-874 (3' ... 5')	AGCCAGGGAGCCCGGUCCCGUC
