# Supplementary material for: Circular RNA cESRP1 sensitises small cell lung cancer cells to chemotherapy by sponging miR-93-5p to inhibit TGF-β signalling
Source: Cell Death Differ. 2019 Nov 14;27(5):1709–27. doi: 10.1038/s41418-019-0455-x (PMC7206039; doi:10.1038/s41418-019-0455-x)
Supplement: Supplementary file 14 — Supplemental information [file 41418_2019_455_MOESM14_ESM.xls]

## Sheet: Sheet1
Supplemental information
REAGENT or RESOURCE	SOURCE	CATALOG NUMBER
Experimental Models: Cell Lines
Human:NCI-H69	ATCC	HTB-119
Human:NCI-H69AR	ATCC	CRL-11351
Human:NCI-H446	ATCC	HTB-171
Human:NCI-H446DDP	Induced by NCI-H446 by our research group
Primary SCLC cell information
Patient ID	Gender	Age	Tumor site
PDX1	Male	61	Lung
PDX2	Male	69	lymph node
PDX3	Male	73	lymph node
Primers used for PCR and qPCR
p21(CDKN1A)
Forward Primer : CCTCATCCCGTGTTCTCCTTT
Reverse Primer : GTACCACCCAGCGGACAAGT
Smad7(MADH7)
Forward Primer : ACTCCAGATACCCGATGGATTT
Reverse Primer : CCTCCCAGTATGCCACCAC
cFAM65A	This paper (Purchased from Sangon Biotech)
Forward Primer : CAGAAGCATAAAACCCTCCCTA
Reverse Primer : CTTTCCGCACTAATTTCGCTTC
cNRIP1
Forward Primer : CAGAAGCATAAAACCCTCCCTA
Reverse Primer : GGCTGTGTTTCTCCCAAATGT
cPOLR3C
Forward Primer : ATTGTGCGAACCATGCTCCG
Reverse Primer : ACTGCGCTCACAATGGCTTG
cTTLL5
Forward Primer : AACCGCATTGATGGCCCATG
Reverse Primer : GTCAGATGCATGAACTGGTTCCG
cMIR142
Forward Primer : GTTGGGGAGGCTGGGGAC
Reverse Primer : CACCAGGGCCTCAATTCCCA
cMPPED2
Forward Primer : CACAGGCGATTTCACCGAGC
Reverse Primer : GATGGAAGCAGGCATGGTGC
cESRP1
Forward Primer : TTGTAAGTGAGGAGCACCGAGAC
Reverse Primer : CGTGCCCTGACTACGGTGTTAT
cABCC1
Forward Primer : GGACTCAGGAGCACACGAAA
Reverse Primer : AGGAAGGAGATGAAGAGTCCGA
cNFIX
Forward Primer : GTTCTATCCCGGGACAGGCC
Reverse Primer : GGCAGTGGTTTGATGTCCGC
cCRIM1
Forward Primer : CCAGTTTTCGGCGTGGACTG
Reverse Primer : GCAGCCAGCAATAAGGTTTTCA
cABCC1△
Forward Primer : CGACCCTAATCCCTGCCCAG
Reverse Primer : CGAGAACAGGGGTGAGCGAT
cFGGY
Forward Primer : GAACAATACCCAAGTGCTCATC
Reverse Primer : GAGATGTAGCGGTCTTTGTTGA
cEPB41
Forward Primer : CCCCACACTTCGAGCGTACA
Reverse Primer : ACGTGTGATGTTCTACACAGACTT
cNFATC3
Forward Primer : TGATGGGGCAACTGTGAGCA
Reverse Primer : GTGGTAAGCAAAGTGGTGTGG
ESRP1
Forward Primer : TGCGTTGAGGAAGCATAAAG
Reverse Primer : GGGTTGGAAGTGGAATGAGA
β-actin
Forward Primer : TTGTTACAGGAAGTCCCTTGCC
Reverse Primer : ATGCTATCACCTCCCCTGTGTG
GAPDH linear
Forward Primer : GGAGCGAGATCCCTCCAAAAT
Reverse Primer : GGCTGTTGTCATACTTCTCATGG
cANRIL	References No. 47
Forward Primer : GCTGGGATTACAGGTGTGAGACACC
Reverse Primer : GAATCAGAATGAGGCTTATTCTTCTCATC
U6 primer	This paper (Purchased from RiboBio )
hsa_miR_93_5p
hsa_miR_182	This paper (Purchased from Sangon Biotech)
RT Primer : GTCGTATCCAGTGCAGGGTCCGAGGTATTCGCACTGGATACGACAGTGTG
Forward Primer : GCGTTTGGCAATGGTAGAACT
Reverse Primer : AGTGCAGGGTCCGAGGTATT
hsa_miR_125a
RT Primer : GTCGTATCCAGTGCAGGGTCCGAGGTATTCGCACTGGATACGACTCACAG
Forward Primer : GCGTCCCTGAGACCCTTTAAC
Reverse Primer : AGTGCAGGGTCCGAGGTATT
hsa_miR_106a
RT Primer : GTCGTATCCAGTGCAGGGTCCGAGGTATTCGCACTGGATACGACCTACCT
Forward Primer : CGCGAAAAGTGCTTACAGTGC
Reverse Primer : AGTGCAGGGTCCGAGGTATT
hsa_miR_17
RT Primer : GTCGTATCCAGTGCAGGGTCCGAGGTATTCGCACTGGATACGACCTACCT
Forward Primer : GCGCAAAGTGCTTACAGTGC
Reverse Primer : AGTGCAGGGTCCGAGGTATT
hsa_miR_30b
RT Primer : GTCGTATCCAGTGCAGGGTCCGAGGTATTCGCACTGGATACGACCTACCT
Forward Primer : CGCGAAAAGTGCTTACAGTGC
Reverse Primer : AGTGCAGGGTCCGAGGTATT
Primers for detecting FFPE （formalin-fixed, paraffin-embedded）tissues RNA
GAPDH (Product length 75bp)	This paper (Purchased from Sangon Biotech)
Forward Primer : CTCTGCTCCTCCTGTTCGAC
Reverse Primer : ATGGTGTCTGAGCGATGTGG
p21(CDKN1A) (Product length 86bp)
Forward Primer : TGCCGAAGTCAGTTCCTTGTG
Reverse Primer : GTTCTGACATGGCGCCTCCT
Smad7(MADH7) (Product length 71bp)
Forward Primer : TCGCTCCTTAGCAGGCAAAC
Reverse Primer : GCAGATCGTTTGGTCCTGAAC
cESRP1 (Product length 89bp)	This paper (Synthesized from Shanghai GenePharma)
Forward Primer : TGAGGTTTACAAAGCAACAGGTG
Reverse Primer : GCCCTGACTACGGTGTTATCAT
probes for fluorescence in situ hybridization
hsa_miR_93_5p-5'FAM : CTACC+TGCAC+GAACA+GCACTTTG	This paper (Synthesized from Shanghai GenePharma)
hsa_circ_0084927-3'CY3 : AA+TAAGT+TCCATCT+TGCTGCAC+CAGCA+ATTTTAAGG
Plasmid sequences for cESRP1 wildtype	This paper (Synthesized from Shanghai GenePharma)
caaagtgctgagattacaggcgtgagccaccacccccggccCACTTTTTGTAAAGGTACGTACTAATGACTTTTTTTTTATACTTCAGCAGCAAGATGGAACTTATTGATGATAACACCGTAGTCAGGGCACGAGGTTTACCATGGCAGTCTTCAGATCAAGATATTGCAAGATTCTTCAAAGGACTCAATATTGCCAAGGGAGGTGCAGCACTTTGTCTGAATGCTCAGGGTCGAAGGAACGGAGAAGCTCTGGTTAGGTTTGTAAGTGAGGAGCACCGAGACCTAGCACTACAGAGGCACAAACATCACATGGGGACCCGGTATATTGAGGTTTACAAAGCAACAGGTGAAGATTTCCTTAAAATTGCTGGTGGTAAGAAGCAAGGAAAAGAATTAg…
Oligonucleotides	This paper (Synthesized from Shanghai GenePharma)
si-cESRP1 1* : ATTGCTGGTG/CAGCAAGAT
si-cESRP1 2* : TAAAATTGCTGGTG/CAGCA
si-cESRP1 3* : CTGGTG/CAGCAAGATGGAA
sh-cESRP1 : TAAAATTGCTGGTGCAGCA
si-ESRP1 1*(683) : GAGAAGAGUAGUUCAGUCUTT
si- ESRP1 2*(1056) : CCCGGUAUAUUGAGGUUUATT
si- ESRP1 3*(1585) : CGCCACAGAUAUUCGUACUTT
hsa_miR_93_5p inhibitor	This paper (Purchased from RiboBio )
hsa_miR_182 inhibitor
hsa_miR_125a inhibitor
hsa_miR_93_5p mimic
cholesterol modified miR-93-5p antagomir
Antibodies	SOURCE	CATALOG NUMBER	DILUTION
PARP Antibody	CST(Cell Signaling Technology)	#9542
Cleaved PARP (Asp214) (D64E10) XP® Rabbit mAb	CST(Cell Signaling Technology)	#5625	WB: 1:1000
Caspase-3 Antibody #9662	CST(Cell Signaling Technology)	#9662	WB: 1:1000
Caspase-3 (D3R6Y) Rabbit mAb	CST(Cell Signaling Technology)	#14220	WB: 1:1000
Anti-active Caspase-3 Rabbit pAb	Servicebio, China	GB11532	IHC: 1:400
Bax (D2E11) Rabbit mAb	CST(Cell Signaling Technology)	#5023	WB: 1:1000
CDK4 (D9G3E) Rabbit mAb	CST(Cell Signaling Technology)	#12790	WB: 1:1000
Ki-67 (8D5) Mouse mAb	CST(Cell Signaling Technology)	#9449	IHC: 1:800
P21 Rabbit Polyclonal Antibody	Proteintech	10355-1-AP	WB: 1:1000; IHC: 1:400
SMAD7 Rabbit Polyclonal Antibody	Proteintech	25840-1-AP	WB: 1:1000; IHC: 1:400
Phospho-Smad2 (Ser465/467) (138D4) Rabbit mAb	CST(Cell Signaling Technology)	#3108	WB: 1:1000
Smad2 (D43B4) XP® Rabbit mAb	CST(Cell Signaling Technology)	#5339	WB: 1:1000
Smad2/3 (D7G7) XP® Rabbit mAb	CST(Cell Signaling Technology)	#8685	WB: 1:1000; IF: 1:200
Phospho-Smad3 (Ser423/425) (C25A9) Rabbit mAb	CST(Cell Signaling Technology)	#9520	WB: 1:1000
Smad3 (C67H9) Rabbit mAb	CST(Cell Signaling Technology)	#9523	WB: 1:1000
Smad4 (D3M6U) Rabbit mAb	CST(Cell Signaling Technology)	#38454	WB: 1:1000
Anti-rabbit IgG, HRP-linked Antibody	CST(Cell Signaling Technology)	#7074	WB: 1:3000
Vimentin Rabbit Polyclonal Antibody	Proteintech	10366-1-AP	WB: 1:1000; IHC: 1:500
N-Cadherin Rabbit Polyclonal Antibody	Proteintech	22018-1-AP	WB: 1:1000; IHC: 1:500
E-Cadherin (24E10) Rabbit mAb	CST(Cell Signaling Technology)	#3195	WB: 1:1000; IHC: 1:600
Anti -Synaptophysin Mouse mAb	Servicebio, China	GB14150	IHC：1:600
Anti-CD56 mouse mAb	Servicebio, China	GB14041	IHC：1:600
Argonaute 2 (C34C6) Rabbit mAb	CST(Cell Signaling Technology)	#2897	IP: 1:50
Anti-mouse IgG, HRP-linked Antibody	CST(Cell Signaling Technology)	#7076	WB: 1:3000
Anti-Smad2 (phospho S467)	Abcam	ab53100	IHC：1:200
Anti-Smad3 (phospho S425)	Abcam	ab51177	IHC：1:200
